# Supplementary material for: Characterization of the Complete Mitochondrial Genome of Agelas nakamurai from the South China Sea
Source: Int J Mol Sci. 2023 Dec 26;25(1):357. doi: 10.3390/ijms25010357 (PMC10779334; doi:10.3390/ijms25010357)
Supplement: Supplementary file 1 [file ijms-25-00357-s001.zip]

Archive with 1 entries (1 files):
- ijms-2723548-supplementary.pdf
